# Supplementary material for: A Scalable Program for Improving Physical Activity in Older People with Dementia Including Culturally and Linguistically Diverse (CALD) Groups Who Receive Home Support: A Feasibility Study
Source: Int J Environ Res Public Health. 2023 Feb 18;20(4):3662. doi: 10.3390/ijerph20043662 (PMC9959901; doi:10.3390/ijerph20043662)
Supplement: Supplementary file 1 [file ijerph-20-03662-s001.zip]

Archive with 1 entries (1 files):
- ijerph-2212729-supplementary.pdf
